# Supplementary material for: Discovering Copy Number Variation in Dual-Purpose XinJiang Brown Cattle
Source: Front Genet. 2022 Feb 11;12:747431. doi: 10.3389/fgene.2021.747431 (PMC8873982; doi:10.3389/fgene.2021.747431)
Supplement: Supplementary file 1 [file DataSheet1.xlsx]

## Sheet: S.Table1
Additional Table 1 An example to illustrate the difference of SNPs between two genome assemblies
Order	Chr	SNP	ARS Physical Position	UMD Physical Position	Penn-ARS	Part-ARS	Penn-UMD	Part-
								UMD
1	15	ARS-BFGL-NGS-85785	78985623	80216620	√	O	O	O
2	15	BovineHD1500023381	79006078	0	√	O	M	M
3	15	BovineHD1500023384	79016224	80247257	√	O	O	O
4	15	BovineHD1500023387	79024660	80255731	√	O	O	O
5	15	BovineHD1500023389	79029198	80260269	√	O	O	O
6	15	BovineHD1500023398	79048912	80280657	√	√	√	O
7	15	BovineHD1500023407	79073785	80305546	√	√	√	O
8	15	BovineHD1500023410	79084406	0	√	√	M	M
9	15	BovineHD1500023413		80329011	×	×	√	√
10	15	BTB-01690781	79131961	80369812	√	√	√	√
11	15	ARS-BFGL-NGS-69075	79166222	80404264	√	√	√	√
12	15	BovineHD1500023509	79217231		√	√	×	×
13	15	BovineHD1500023439	79272026	80511026	√	√	√	√
14	15	BovineHD1500026023	79290995	0	√	√	M	M
15	15	BovineHD1500026027	79359706	0	√	√	M	M
	15	BovineHD1500023413	79448185		√	√	×	×
16	15	BovineHD1500023488	79481370	80721144	√	√	√	√
17	15	BovineHD1500023489	79492279	80732054	√	√	√	√
18	15	BovineHD1500023501	79542682	0	√	√	M	M
	15	BovineHD1500023509		80816572	×	×	√	√
19	15	BovineHD1500023511	0	80831076	M	M	√	√
20	15	BovineHD1500023514	79575418	80842722	√	√	√	√
21	15	BovineHD1500023523	79611716	0	O	√	M	M
22	15	BovineHD1500023539	79666048	80935724	O	O	O	√
				Smaples	85	60	56	32
					106		63
					120

## Sheet: S.Table2
Supplementray Table 2 High frequency CNVR and gene in ARS version
Order	ID	Chr	Start	End	N	gene_name
1	CNVR_43	1	90408826	94679895	1	NLGN1
2	CNVR_67	2	9813911	13382039	1	ZC3H15
3	CNVR_75	2	27318294	27979992	4	NOSTRIN,CERS6,MIR2353,STK39
4	CNVR_92	2	63502622	63711962		-
5	CNVR_126	3	54188660	54909666	1	GBP4
6	CNVR_148	4	6305048	6534219		-
7	CNVR_154	4	16324078	18883420	2	ICA1,NXPH1
8	CNVR_172	4	65991776	66576959	5	ZNRF2,MTURN,PLEKHA8,FKBP14,SCRN1
9	CNVR_176	4	73129045	73288742	1	ZNF804B
10	CNVR_217	5	89124173	93490294	8	AEBP2,MIR2285Y,MIR2284Z-6,CAPZA3,PLCZ1,PIK3C2G,RERGL,LMO3
11	CNVR_235	5	118094837	120071585	25	TAFA5,ALG12,CRELD2,MLC1,MIR2894,PANX2,TRABD,SELENOO,HDAC10,MAPK12,MAPK11,PLXNB2,ADM2,MIOX,LMF2,NCAPH2,SCO2,ODF3B,SYCE3,CPT1B,CHKB,MAPK8IP2,ARSA,ACR,RABL2B
12	CNVR_285	6	84203997	84480999	1	UGT2B10
13	CNVR_297	7	302318	435584	1	LOC100125913
14	CNVR_299	7	8512784	10694692		-
15	CNVR_321	7	41936355	41982734		-
16	CNVR_330	7	83703710	86213365		-
17	CNVR_380	9	30547032	30573582		-
18	CNVR_429	10	22796412	23703141		-
19	CNVR_489	11	103219634	106640039	58	PAEP,GLT6D1,CAMSAP1,UBAC1,NACC2,LHX3,CARD9,ENTR1,PMPCA,INPP5E,EGFL7,MIR126,AGPAT2,ABO,SURF6,MED22,RPL7A,SURF4,CACFD1,SLC2A6,MYMK,ADAMTSL2,FAM163B,DBH,SARDH,BRD3,WDR5,RXRA,FCN1,OLFM1,C11H9orf116,MRPS2,TMEM141,CCDC183,RABL6,PHPT1,MAMDC4,EDF1,FBXW5,C8G,PTGDS,CLIC3,PAXX,FUT7,NPDC1,ENTPD2,DPP7,MIR12014,SSNA1,TPRN,NDOR1,CYSRT1,TUBB4B,NOXA1,ENTPD8,MRPL41,ARRDC1,EHMT1
20	CNVR_516	12	57541708	58330693		-
21	CNVR_525	12	69804346	71589418		-
22	CNVR_527	12	71820369	72996370	1	CLDN10
23	CNVR_528	12	78163435	78251127	1	FGF14
24	CNVR_548	13	43322783	43433183	1	LOC782061
25	CNVR_579	14	75956030	76005515		-
26	CNVR_607	15	47192222	47491314	1	LOC618803
27	CNVR_626	15	78985623	79611716		-
28	CNVR_640	16	14274292	14908704		-
29	CNVR_685	17	39220916	39321476		-
30	CNVR_697	17	71355374	73155293	58	MIR2893,SUSD2,GGT5,GGT1,SNRPD3,GUCD1,UPB1,SPECC1L,MIR2323,RSPH14,LOC531152,VPREB1,TOP3B,MAPK1,YPEL1,PPIL2,MIR130B,MIR301B,SDF2L1,CCDC116,YDJC,UBE2L3,HIC2,PI4KA,SERPIND1,SNAP29,AIFM3,LZTR1,THAP7,TUBA3E,SLC7A4,MZT2B,SMPD4,MED15,KLHL22,ZNF74,DGCR2,TSSK1B,ESS2,SLC25A1,C17H22orf39,UFD1,CDC45,CLDN5,SEPTIN5,GNB1L,TXNRD2,COMT,ARVCF,MIR185,TANGO2,DGCR8,MIR1306,RANBP1,PRODH,DGCR6L,IGLL1,LOC100297192
31	CNVR_800	20	70604423	71835589	15	IRX4,NDUFS6,LPCAT1,CLPTM1L,TERT,SLC6A18,MIR12015,BRD9,TPPP,SLC9A3,EXOC3,AHRR,PDCD6,SDHA,CCDC127
32	CNVR_818	21	49609843	54445195	3	MIR2365,LRFN5,FSCB
33	CNVR_823	21	68643064	69808854	10	C21H14orf180,ADSSL1,SIVA1,AKT1,CLBA1,NUDT14,BTBD6,MTA1,CRIP2,CRIP1
34	CNVR_845	23	25560755	25730370	6	BOLA-DQA2,BOLA-DQB,BOLA-DQA5,BLA-DQB,LOC100848815,BOLA-DRB3
35	CNVR_868	24	26069138	29019019	2	DSC3,CDH2
36	CNVR_879	25	208098	1769456	70	HBM,HBA,HBQ1,LUC7L,FAM234A,RGS11,ARHGDIG,PDIA2,AXIN1,MRPL28,TMEM8A,NME4,DECR2,RAB40C,WFIKKN1,METTL26,MCRIP2,RHOT2,LOC516108,STUB1,WDR24,FBXL16,METRN,FAM173A,HAGHL,CIAO3,MSLN,RPUSD1,CHTF18,GNG13,LMF1,TEKT4,LOC786948,TPSB2,UBE2I,TSR3,GNPTG,C25H16orf91,CLCN7,TMEM204,CRAMP1,JPT2,MAPK8IP3,NME3,MRPS34,SPSB3,NUBP2,IGFALS,HAGH,FAHD1,MSRB1,RPL3L,NDUFB10,RPS2,RNF151,TBL3,GFER,SYNGR3,SLC9A3R2,NTHL1,MIR1225,…
37	CNVR_912	27	9173141	13392895	1	TENM3
38	CNVR_922	28	27751	466053		-

## Sheet: S.Table3
Supplemantray Table 3. High frequency CNVR and gene in UMD version
Order	ID	Chr	Start	End	N	gene_name
1	CNVR_61	2	27366556	28035273	4	NOSTRIN,CERS6,MIR2353,STK39
2	CNVR_72	2	63897151	64043648		-
3	CNVR_103	3	54369910	55074485	1	GBP4
4	CNVR_123	4	6223614	6425277		-
5	CNVR_129	4	17858900	18815510	1	NXPH1
6	CNVR_142	4	66482908	67007235	4	MTURN,PLEKHA8,FKBP14,SCRN1
7	CNVR_146	4	72297257	72561411	2	FAM221A,ADAM22
8	CNVR_147	4	73676903	73758088	1	ZNF804B
9	CNVR_184	5	89545151	93920010	8	AEBP2,MIR2285Y,MIR2284Z-6,CAPZA3,PLCZ1,PIK3C2G,RERGL,LMO3
10	CNVR_198	5	119212170	121175859	24	TAFA5,SHANK3,SELENOO,HDAC10,MAPK12,MAPK11,PLXNB2,ADM2,MIOX,LMF2,NCAPH2,SCO2,ODF3B,SYCE3,CPT1B,CHKB,MAPK8IP2,ARSA,ACR,RABL2B,ALG12,CRELD2,MLC1,MIR2894
11	CNVR_204	6	8617907	11875487	1	NDST4
12	CNVR_239	6	85838311	86207116	2	YTHDC1,UGT2B10
13	CNVR_253	7	169828	233662		-
14	CNVR_255	7	9434503	11402583		-
15	CNVR_282	7	86053351	88572978		-
16	CNVR_310	8	83190665	83273697	2	FANCC
17	CNVR_342	9	30939888	30966432		-
18	CNVR_380	10	22379850	25265627		-
19	CNVR_440	11	103264921	107282960	69	PAEP,GLT6D1,CAMSAP1,UBAC1,NACC2,LHX3,CARD9,ENTR1,PMPCA,INPP5E,EGFL7,MIR126,AGPAT2,ABO,SURF6,MED22,RPL7A,SURF4,CACFD1,SLC2A6,MYMK,ADAMTSL2,FAM163B,DBH,SARDH,BRD3,WDR5,CACNA1B,EHMT1,ARRDC1,MRPL41,ENTPD8,NOXA1,TUBB4B,CYSRT1,NDOR1,TPRN,SSNA1,MIR12014,RXRA,ENTPD2,NPDC1,FUT7,CLIC3,PAXX,PTGDS,C8G,FBXW5,EDF1,MAMDC4,PHPT1,RABL6,CCDC183,TMEM141,MRPS2,C11H9orf116,OLFM1,FCN1,SCGB1C1,ODF3,BET1L,RIC8A,SIRT3,IF…
20	CNVR_451	12	32089643	32251435		-
21	CNVR_454	12	42098999	43799317		-
22	CNVR_462	12	57900635	58725768		-
23	CNVR_474	12	72419043	76870470	3	MIR3141,CLDN10,DZIP1
24	CNVR_475	12	82137254	82234423	1	FGF14
25	CNVR_497	13	43643509	43790405	2	LOC782061,LOC785762
26	CNVR_527	14	78336871	78386690		-
27	CNVR_561	15	80280657	80935724		-
28	CNVR_571	16	15118639	15537023		-
29	CNVR_615	17	73291697	75132928	60	GSTT4,GSTT1,GSTT2,DDT,MIR2893,SUSD2,GGT5,GGT1,SNRPD3,GUCD1,UPB1,SPECC1L,MIR2323,RSPH14,LOC531152,VPREB1,TOP3B,MAPK1,DGCR6L,PRODH,YPEL1,PPIL2,MIR130B,MIR301B,SDF2L1,CCDC116,YDJC,UBE2L3,HIC2,PI4KA,SERPIND1,SNAP29,AIFM3,LZTR1,THAP7,TUBA3E,SLC7A4,MZT2B,SMPD4,MED15,KLHL22,ZNF74,DGCR2,TSSK1B,ESS2,SLC25A1,C17H22orf39,UFD1,CDC45,CLDN5,SEPTIN5,GNB1L,TXNRD2,COMT,ARVCF,MIR185,TANGO2,DGCR8,MIR1306,RANBP1
30	CNVR_703	20	70752003	71971771	15	IRX4,NDUFS6,LPCAT1,CLPTM1L,TERT,SLC6A18,MIR12015,BRD9,TPPP,SLC9A3,EXOC3,AHRR,PDCD6,SDHA,CCDC127
31	CNVR_748	23	26180182	26369699		-
32	CNVR_774	25	173462	1771425	72	NPRL3,HBM,HBA,HBQ1,LUC7L,FAM234A,RGS11,ARHGDIG,PDIA2,AXIN1,MRPL28,PGAP6,NME4,DECR2,RAB40C,WFIKKN1,METTL26,RHOT2,LOC516108,STUB1,WDR24,FBXL16,MCRIP2,METRN,ANTKMT,HAGHL,CIAO3,MSLN,RPUSD1,CHTF18,GNG13,LMF1,TEKT4,LOC786948,TPSB2,UBE2I,TSR3,GNPTG,C25H16orf91,CLCN7,TMEM204,CRAMP1,JPT2,MAPK8IP3,NME3,MRPS34,SPSB3,NUBP2,IGALS,HAGH,FAHD1,TPT1,MSRB1,RPL3L,NDUFB10,RPS2,RNF151,TBL3,GFER,SYNGR3,SLC9A3R2,NTHL1,…
33	CNVR_813	28	2313753	2869287		-
